# Supplementary material for: Gut Micro- and Mycobiota in Preeclampsia: Bacterial Composition Differences Suggest Role in Pathophysiology
Source: Biomolecules. 2023 Feb 10;13(2):346. doi: 10.3390/biom13020346 (PMC9953204; doi:10.3390/biom13020346)
Supplement: Supplementary file 1 [file biomolecules-13-00346-s001.zip]

Archive with 1 entries (1 files):
- biomolecules-2046821-supplementary.pdf
